# Supplementary material for: Multimodal AI for prediction of distant metastasis in carcinoma patients
Source: Front Bioinform. 2023 May 9;3:1131021. doi: 10.3389/fbinf.2023.1131021 (PMC10203594; doi:10.3389/fbinf.2023.1131021)
Supplement: Supplementary file 1 [file Table2.XLSX]

## Sheet: BLCA_genes
	gene_name	frequency_in_top_100
0	FKBP6	430
1	ASIC5	382
2	MAPK8IP1	332
3	F11R	310
4	PABPC5	297
5	SLC5A1	288
6	CCDC33	273
7	ONECUT1	260
8	CLC	258
9	ZNF467	256
10	KCNS3	253
11	CDH2	253
12	PTRH1	239
13	NKAIN3	232
14	CGREF1	224
15	OLFM4	219
16	ATP4A	211
17	PCDHB7	206
18	CSPG5	201
19	SHROOM3	192
20	MND1	192
21	KCNQ4	192
22	ELF5	187
23	ZNF285	185
24	GPR35	182
25	SPATA13	181
26	SPTA1	174
27	FADS6	172
28	FOXA2	172
29	NGFR	171
30	EPOR	170
31	VWA5A	169
32	HNRNPCL1	169
33	KCNE1	165
34	FAM241B	165
35	IL18	161
36	DTNA	153
37	SLC24A3	151
38	SPTBN5	151
39	TAS1R3	150
40	OPCML	149
41	CARD9	148
42	RHOF	148
43	PDLIM4	147
44	PDE8B	147
45	CRYM	146
46	SMIM41	144
47	VPS37D	143
48	NINL	141
49	MTRNR2L10	141

## Sheet: PAAD_genes
	gene_name	frequency_in_top_100
0	CTSV	725
1	BIRC5	509
2	SERPINA7	447
3	CST2	377
4	KLHL3	367
5	TK1	353
6	E2F1	340
7	GGH	337
8	MAGED4	335
9	CST6	334
10	CFAP91	325
11	CLSPN	318
12	CDC20	318
13	FAXDC2	314
14	SEC31B	311
15	ORC1	311
16	CDC6	301
17	WNT7B	290
18	ABCA10	282
19	ANXA1	279
20	NFE2L3	276
21	HIF3A	265
22	CFAP45	263
23	S100A3	263
24	IQCN	262
25	FAIM2	261
26	PRR11	255
27	MYBL2	255
28	AC010422.8	251
29	CBR3	251
30	BGLAP	246
31	B4GALT1	240
32	CDCA5	234
33	DIPK1B	233
34	RALGPS1	229
35	RHBDF2	229
36	GLYCTK	227
37	TMBIM4	226
38	NAPSA	226
39	PRRT2	223
40	KIF2C	222
41	C19orf71	217
42	HES7	213
43	GPR17	209
44	RBM20	201
45	DNAI2	201
46	MYBPC3	199
47	PRR22	199
48	CAPS	199
49	ZDHHC11B	197

## Sheet: HNSC_genes
	gene_name	frequency_in_top_100
0	TM4SF1	544
1	C19orf18	398
2	EXPH5	391
3	FKBP2	362
4	PTPRZ1	345
5	MUC12	344
6	RPS10	341
7	RAB3D	340
8	SH2D4A	339
9	RGS16	315
10	TMC2	293
11	SGPP2	290
12	SLC2A6	282
13	SLFN12L	276
14	CFAP58	275
15	ARHGEF35	274
16	NDUFA11	271
17	ATP1A1	270
18	CA12	266
19	CTSF	264
20	KLF5	254
21	COBL	245
22	TUSC1	243
23	SDR42E1	242
24	AGAP6	236
25	AL359736.1	229
26	ZNF732	229
27	KLK11	224
28	GLOD5	217
29	AC006030.1	217
30	TCAP	214
31	COBLL1	210
32	PDCL2	207
33	SERPINA10	206
34	C5orf52	204
35	CX3CR1	199
36	ZSCAN5B	197
37	PTPN13	196
38	GCSAML	196
39	KIR2DL4	193
40	PTP4A1	188
41	EHF	181
42	MTUS1	171
43	DDHD2	171
44	SLC3A1	170
45	FAHD2B	168
46	CSTL1	167
47	INAVA	163
48	GCAT	163
49	FCGBP	163
