# Supplementary material for: Multimodal AI for prediction of distant metastasis in carcinoma patients
Source: Front Bioinform. 2023 May 9;3:1131021. doi: 10.3389/fbinf.2023.1131021 (PMC10203594; doi:10.3389/fbinf.2023.1131021)
Supplement: Supplementary file 2 [file Table3.XLSX]

## Sheet: BLCA_genes_scores
	no_of_genes	instance_acc_RF	RF_cv_acc_mean	RF_cv_acc_std	RF_cv_f1_mean	RF_cv_f1_std	RF_cv_auc_mean	RF_cv_auc_std	instance_acc_SVM	SVM_cv_acc_mean	SVM_cv_acc_std	SVM_cv_f1_mean	SVM_cv_f1_std	SVM_cv_auc_mean	SVM_cv_auc_std	instance_acc_KNN	KNN_cv_acc_mean	KNN_cv_acc_std	KNN_cv_f1_mean	KNN_cv_f1_std	KNN_cv_auc_mean	KNN_cv_auc_std
0	30	0.775	0.81	0.046368	0.813472	0.038879	0.896493	0.010231	0.7	0.765	0.081548	0.776847	0.061801	0.871338	0.052489	0.75	0.715	0.037417	0.749205	0.052301	0.855204	0.057556
1	25	0.75	0.79	0.060415	0.785346	0.068834	0.897689	0.05237	0.7	0.75	0.061237	0.755592	0.051057	0.864394	0.059117	0.625	0.66	0.033912	0.706452	0.042059	0.811517	0.064926
2	20	0.775	0.79	0.012247	0.788911	0.012853	0.899613	0.034947	0.65	0.725	0.063246	0.725794	0.057573	0.830682	0.062039	0.675	0.67	0.062048	0.702112	0.066386	0.802578	0.072671
3	15	0.7	0.76	0.051478	0.746367	0.035874	0.865289	0.061726	0.675	0.695	0.033166	0.700959	0.030384	0.806061	0.064877	0.7	0.69	0.02	0.721525	0.022662	0.816284	0.050826
4	10	0.825	0.755	0.04	0.742651	0.046212	0.851671	0.038965	0.7	0.69	0.05831	0.69798	0.058848	0.797538	0.055595	0.8	0.7	0.057009	0.726269	0.064043	0.786139	0.053568
5	5	0.7	0.745	0.06	0.717909	0.067608	0.796429	0.040715	0.625	0.655	0.018708	0.634873	0.043331	0.775694	0.04756	0.6	0.645	0.048477	0.658627	0.053046	0.747243	0.032103
6	3	0.625	0.695	0.065955	0.676832	0.051871	0.736149	0.061404	0.575	0.63	0.057879	0.514253	0.014217	0.693024	0.082258	0.7	0.685	0.068191	0.661542	0.073076	0.727769	0.086491
7	2	0.65	0.66	0.04899	0.626316	0.042655	0.643277	0.057431	0.575	0.635	0.06442	0.518561	0.02202	0.685781	0.080524	0.675	0.685	0.073485	0.654563	0.052143	0.719119	0.07759
8	1	0.425	0.54	0.066332	0.507812	0.125698	0.570666	0.090946	0.475	0.5	0.086603	0.533423	0.060022	0.558035	0.096954	0.65	0.625	0.083666	0.55791	0.123729	0.601758	0.023806

## Sheet: PAAD_genes_scores
	no_of_genes	instance_acc_RF	RF_cv_acc_mean	RF_cv_acc_std	RF_cv_f1_mean	RF_cv_f1_std	RF_cv_auc_mean	RF_cv_auc_std	instance_acc_SVM	SVM_cv_acc_mean	SVM_cv_acc_std	SVM_cv_f1_mean	SVM_cv_f1_std	SVM_cv_auc_mean	SVM_cv_auc_std	instance_acc_KNN	KNN_cv_acc_mean	KNN_cv_acc_std	KNN_cv_f1_mean	KNN_cv_f1_std	KNN_cv_auc_mean	KNN_cv_auc_std
0	30	0.655172	0.8	0.093549	0.793932	0.095514	0.903336	0.074369	0.62069	0.77931	0.091493	0.774506	0.0821	0.822482	0.104757	0.62069	0.696552	0.098502	0.695699	0.085685	0.823592	0.145253
1	25	0.551724	0.751724	0.116223	0.741568	0.109995	0.878081	0.109731	0.62069	0.744828	0.080427	0.737247	0.061863	0.843013	0.119634	0.655172	0.696552	0.082759	0.702394	0.067619	0.820875	0.156826
2	20	0.62069	0.8	0.096058	0.799344	0.098182	0.888855	0.107581	0.655172	0.786207	0.079833	0.791154	0.062823	0.848347	0.123565	0.62069	0.668966	0.105947	0.671207	0.092943	0.803133	0.155277
3	15	0.689655	0.827586	0.068966	0.828471	0.063416	0.917858	0.099243	0.724138	0.77931	0.063956	0.778752	0.051573	0.882415	0.096678	0.655172	0.662069	0.100888	0.666614	0.080355	0.799575	0.145496
4	10	0.62069	0.765517	0.085584	0.760686	0.084972	0.908071	0.129143	0.655172	0.696552	0.040213	0.698566	0.022274	0.833968	0.126776	0.689655	0.655172	0.087235	0.664159	0.0721	0.774411	0.171807
5	5	0.827586	0.786207	0.066865	0.782482	0.062844	0.908033	0.096446	0.724138	0.758621	0.021809	0.755097	0.037711	0.853893	0.100601	0.689655	0.689655	0.037774	0.672544	0.053274	0.834479	0.095199
6	3	0.586207	0.648276	0.073635	0.63888	0.081217	0.758053	0.11187	0.689655	0.655172	0.030842	0.640571	0.048396	0.809305	0.125163	0.655172	0.675862	0.041379	0.654406	0.072988	0.801869	0.128057
7	2	0.586207	0.703448	0.063956	0.686172	0.065969	0.762459	0.100991	0.62069	0.710345	0.051609	0.684961	0.087521	0.768343	0.14362	0.586207	0.737931	0.083331	0.69882	0.098897	0.725108	0.117067
8	1	0.551724	0.593103	0.070331	0.598974	0.087837	0.619017	0.141966	0.551724	0.682759	0.070331	0.672313	0.076996	0.755701	0.165977	0.551724	0.689655	0.068966	0.662726	0.072881	0.748127	0.175563

## Sheet: HNSC_genes_scores
	no_of_genes	instance_acc_RF	RF_cv_acc_mean	RF_cv_acc_std	RF_cv_f1_mean	RF_cv_f1_std	RF_cv_auc_mean	RF_cv_auc_std	instance_acc_SVM	SVM_cv_acc_mean	SVM_cv_acc_std	SVM_cv_f1_mean	SVM_cv_f1_std	SVM_cv_auc_mean	SVM_cv_auc_std	instance_acc_KNN	KNN_cv_acc_mean	KNN_cv_acc_std	KNN_cv_f1_mean	KNN_cv_f1_std	KNN_cv_auc_mean	KNN_cv_auc_std
0	30	1	0.883333	0.1	0.853333	0.129271	0.96404	0.044542	0.916667	0.85	0.062361	0.83028	0.071988	0.966515	0.030725	0.916667	0.866667	0.084984	0.848462	0.096801	0.960544	0.041952
1	25	0.75	0.866667	0.084984	0.841624	0.092396	0.93608	0.087086	0.916667	0.833333	0.117851	0.798485	0.134123	0.910556	0.061968	0.916667	0.883333	0.084984	0.823882	0.149463	0.961238	0.041037
2	20	0.916667	0.866667	0.113039	0.839596	0.135619	0.919969	0.070427	0.916667	0.866667	0.084984	0.827273	0.10814	0.938232	0.043081	0.916667	0.85	0.110554	0.758485	0.229591	0.957118	0.035721
3	15	0.833333	0.866667	0.066667	0.826667	0.092256	0.94313	0.045563	0.916667	0.883333	0.066667	0.841818	0.09814	0.964091	0.044542	0.916667	0.883333	0.066667	0.841818	0.09814	0.96615	0.047159
4	10	0.833333	0.866667	0.066667	0.82	0.092736	0.947999	0.104	0.916667	0.866667	0.040825	0.823636	0.072122	0.968283	0.046648	0.916667	0.883333	0.040825	0.851414	0.064786	0.947997	0.071106
5	5	0.833333	0.916667	0.074536	0.911111	0.075359	0.936162	0.082365	0.916667	0.9	0.08165	0.886869	0.088613	0.94404	0.112	0.916667	0.8	0.135401	0.768485	0.156519	0.885017	0.080994
6	3	0.833333	0.916667	0.074536	0.908485	0.082665	0.930958	0.079019	0.916667	0.866667	0.040825	0.836263	0.058032	0.920051	0.063561	0.916667	0.883333	0.040825	0.851414	0.064786	0.888282	0.099277
7	2	0.833333	0.816667	0.033333	0.805455	0.041168	0.898081	0.058103	0.833333	0.833333	0	0.803333	0.030551	0.862525	0.108148	0.916667	0.866667	0.040825	0.833636	0.064257	0.779217	0.143958
8	1	0.666667	0.75	0.052705	0.732634	0.06358	0.853077	0.074673	0.75	0.716667	0.066667	0.732894	0.046695	0.900404	0.094657	0.75	0.8	0.040825	0.758788	0.05399	0.849153	0.087886
