# Supplementary material for: Multimodal AI for prediction of distant metastasis in carcinoma patients
Source: Front Bioinform. 2023 May 9;3:1131021. doi: 10.3389/fbinf.2023.1131021 (PMC10203594; doi:10.3389/fbinf.2023.1131021)
Supplement: Supplementary file 4 [file Table4.XLSX]

## Sheet: ALL3_MLP_cv_scores_densenet
	data_type	cv_accuracy_mean	cv_accuracy_std	cv_f1score_mean	cv_f1score_std	cv_AUC_mean	cv_AUC_std
0	image	0.545833	0.092468	0.5133	0.124624	0.585511	0.10239
1	image + genomic	0.725	0.078506	0.725831	0.087012	0.805918	0.083497
2	genomic	0.720833	0.063533	0.723657	0.065508	0.795504	0.088171

## Sheet: ALL3_SVM_cv_scores_densenet
	data_type	cv_accuracy_mean	cv_accuracy_std	cv_f1score_mean	cv_f1score_std	cv_AUC_mean	cv_AUC_std
0	image	0.558333	0.082548	0.546747	0.117707	0.583664	0.082824
1	image + genomic	0.675	0.087896	0.672617	0.088732	0.77187	0.102798
2	genomic	0.679167	0.080147	0.687239	0.089036	0.738828	0.090011

## Sheet: ALL3_MLP_cv_scores_kimia
	data_type	cv_accuracy_mean	cv_accuracy_std	cv_f1score_mean	cv_f1score_std	cv_AUC_mean	cv_AUC_std
0	image	0.541667	0	0.554918	0.028964	0.553573	0.017441
1	image + genomic	0.695833	0.06002	0.700273	0.049093	0.765568	0.057773
2	genomic	0.720833	0.063533	0.723657	0.065508	0.795504	0.088171

## Sheet: ALL3_SVM_cv_scores_kimia
	data_type	cv_accuracy_mean	cv_accuracy_std	cv_f1score_mean	cv_f1score_std	cv_AUC_mean	cv_AUC_std
0	image	0.533333	0.034861	0.553478	0.036988	0.559007	0.030422
1	image + genomic	0.6625	0.100347	0.670342	0.091312	0.734638	0.105488
2	genomic	0.679167	0.080147	0.687239	0.089036	0.738828	0.090011

## Sheet: BLCA_MLP_cv_scores
	data_type	cv_accuracy_mean	cv_accuracy_std	cv_f1score_mean	cv_f1score_std	cv_AUC_mean	cv_AUC_std
0	image	0.638095	0.137189	0.606316	0.170553	0.570909	0.145476
1	image + genomic	0.561905	0.123259	0.53076	0.125943	0.618182	0.129406
2	genomic	0.704762	0.123259	0.641046	0.153573	0.800909	0.099295

## Sheet: BLCA_SVM_cv_scores
	data_type	cv_accuracy_mean	cv_accuracy_std	cv_f1score_mean	cv_f1score_std	cv_AUC_mean	cv_AUC_std
0	image	0.561905	0.123259	0.536008	0.143485	0.525455	0.113436
1	image + genomic	0.533333	0.085184	0.486433	0.073289	0.547273	0.162928
2	genomic	0.542857	0.104328	0.542443	0.079811	0.545455	0.098333

## Sheet: PAAD_MLP_cv_scores
	data_type	cv_accuracy_mean	cv_accuracy_std	cv_f1score_mean	cv_f1score_std	cv_AUC_mean	cv_AUC_std
0	image	0.526316	0.083218	0.476435	0.07476	0.512222	0.08875
1	image + genomic	0.8	0.141225	0.777296	0.151893	0.85	0.133911
2	genomic	0.821053	0.126754	0.800855	0.151641	0.9	0.099613

## Sheet: PAAD_SVM_cv_scores
	data_type	cv_accuracy_mean	cv_accuracy_std	cv_f1score_mean	cv_f1score_std	cv_AUC_mean	cv_AUC_std
0	image	0.557895	0.09561	0.509322	0.114105	0.56	0.098633
1	image + genomic	0.747368	0.159639	0.691802	0.245935	0.844444	0.138555
2	genomic	0.736842	0.162221	0.654595	0.293252	0.888889	0.075359
